# Supplementary material for: Loss of Ift74 Leads to Slow Photoreceptor Degeneration and Ciliogenesis Defects in Zebrafish
Source: Int J Mol Sci. 2021 Aug 28;22(17):9329. doi: 10.3390/ijms22179329 (PMC8431285; doi:10.3390/ijms22179329)
Supplement: Supplementary file 1 [file ijms-22-09329-s001.zip]

Archive with 1 entries (1 files):
- ijms-1332757-supplementary.pdf
